# Supplementary material for: Akt is a mediator of artery specification during zebrafish development
Source: Development. 2024 Sep 2;151(17):dev202727. doi: 10.1242/dev.202727 (PMC11441982; doi:10.1242/dev.202727)
Supplement: Table S2. Source data for all experiments part of this study. [file develop-151-202727-TableS2.xlsx]

## Sheet: Power test
POWER ANALYSIS
qPCR			Anticipated
			Mean	Standard Deviation			Explanation	Minimum: Represents the minimum number of animals needed to attain statistical significances of p<0.05 with an 80% probability
	WT	Group 1	1	0.3				Optimum: Represents the optimum number of animals needed to attain statistical significances of p<0.05 with an 90% probability
	akt mutant	Group 2	0.3	0.3				Maximum: Represents the maximum number of animals needed to attain statistical significances of p<0.05 with an 95% probability
		Results	Minimum	Optimum	Maximum
			2	3	4
Size measurements			Anticipated
			Mean	Standard Deviation
	WT	Group 1	14.8	5
	akt mutant	Group 2	9.15	5
		Results	Minimum	Optimum	Maximum
			12	16	28
WISH			Anticipated
			Mean	Standard Deviation
	WT	Group 1	10	5
	akt mutant	Group 2	4	5
		Results	Minimum	Optimum	Maximum
			11	15	25
Staining			Anticipated
			Mean	Standard Deviation
	WT	Group 1	6	2
	akt mutant	Group 2	3	2
		Results	Minimum	Optimum	Maximum
			7	9	16

## Sheet: Figure 1C 
	WT				aktΔ/Δ
akt1	1	1	1	1		0.285	0.327598	0.346277
akt2	1	1	1	1	0.036	0.111	0.115556	0.0354026
akt3a	1	1	1	1	0.397768	0.342	0.346277	0.124137
akt3b	1	1	1	1	0.221	0.343	0.346756

## Sheet: Figure 1D 
	WT			aktΔ/Δ			WT			aktΔ/Δ
Akt/actin	1	1	1	0.196238	0.172932	0.186103	1	1	1	0.206619	0.18656	0.161185

## Sheet: Figure 1E 
Days	WT		aktΔ/Δ
4
4			1
5			1
5			1
5
6			1
6			1
6
6			1
6			1
6
6			1
7			1
7			1
7			1
7
7			1
7			1
7			1
7			1
7
7			1
7
7
7
7
7
7			1
7
7
7	1
8
8			1
8	1
8			1
8	1
8			1
8
8			1
8
9
9
9
9
9
9
9			1
9
9			1
9			1
9			1
9
9
9
10
10
10
10
10
10
10			1
10
10
10
10
10			1
10
10
10
10
10
10
10
10
10
11
11
11	0
11
11
11
11	0
11
11
11	0
11
11	0
11
11
11
11
11
11
11
11	0
11			0
11	0
11
11
11	0
11
11	0
11			0
11			0
11			0
11	0
11	0
11
11
11
11			0
11
11
11
11
11
11	0
11
11
11
11
11	0
11			1
11
11
11
11
11			0
11
11
11	0

## Sheet: Figure 1F 
Percentage		Normal			Defect			Normal			Defect
	WT	95			5			100			0
	aktΔ/Δ	28.5714			71.4286			28.5714			71.4286
Raw	Jaw	Count	Total				Edema	Count	Total
WT	normal	19	20			WT	normal	20	20
WT	defect	1	20			WT	edema	0	20
aktΔ/Δ	normal	2	7			aktΔ/Δ	normal	2	7
aktΔ/Δ	defect	5	7			aktΔ/Δ	edema	5	7

## Sheet: Figure 1G
DA measurements			PCV measurements			PCV measurements
WT	aktΔ/Δ		WT	aktΔ/Δ		WT	aktΔ/Δ
12.8691	11.2062		11.8787	13.1882		8.3824	8.06669
13.9913	8.66999		12.9661	12.1007		10.2542	8.35706
11.5794	9.42354		12.0558	12.6379		7.61534	7.27665
11.1104	10.2885		11.1578	15.0183		6.98732	7.43519
13.8713	7.92656		14.6169	13.4236		9.05996	7.54136
	11.6171			14.1723			8.05096
	11.5262			14.9822			9.01913
	9.64978			15.4867			8.57208
	8.05652			10.5372			8.84504

## Sheet: Figure S1A
WT	aktΔ/Δ
2879.24	2873.38
2946.65	2949.46
2913.46	2980.52
2938.78	2922.08
3000	3016.59
2967.19	2970.39
3009.49	2957.01
3022.53	2975.65

## Sheet: Figure S1B
Forebrain		Midbrain		Hindbrain
WT	aktΔ/Δ	WT	aktΔ/Δ	WT	aktΔ/Δ
285.425	340.99	366.845	380.786	305.783	344.978
307.56	310.938	366.204	371.745	320.419	293.768
292.735	312.769	369.658	394.159	310.719	311.222
315.238	320.302	384.113	363.043	304.52	293.36
325.333	325.229	365.034	358.516	289.522	283.22
312.507	337.719	356.256	366.254	302.198	303.425
313.261	320.707	367.821	363.113	295.359	310.008
317.778	313.86	373.89	352.82	277.497	275.028

## Sheet: Figure 2C
DA measurements			PCV measurements			ISV measurements			A/V connection
WT	aktΔ/Δ		WT	aktΔ/Δ		WT	aktΔ/Δ		WT	aktΔ/Δ
16.3	8.6		17.3	16.5		5.1	4.95		0	0
14.8	6.6		20	14.8		5.74	4.3375		0	0
12.3	8		20.6	14.2		4.5425	5.0475		0	0
17.7	8.5		16	17.5		4.66	6.6825		0	1
12.7	8.3		20	13.8		5.3075	5.4125		0	0
9.8	10.1		14.8	14.8		5.84	5.575		0	2
11.8	12.2		18.3	21.1		5.3075	7.3225		0	1
13	12.5		20.6	16.8		5.865	5.68		0	1
9.7	13.1		18.8	20.8		6.1425	6.1375		0	3
11.6	9.6		23.9	19.5		5.4675	5.54		0	0
16.3	8.7		26.7	17.1		6.7025	5.43		0	0
16.8	10.7		23.9	17.9		6.2375	5.9475		0	0
18	6.9		25.8	14.6		7.205	6.275		0	0
16.3	10.2		19.1	15.3		6.925	5.63
14.3	7.8		24.6	19.7		7.98	5.4725
16.1	10.9		21.9	20.1		6.725	5.685
15.4	8.6		20.3	15.3		6.47	4.6025
	15.2			22			5.785

## Sheet: Figure 2E
DA measurements			PCV measurements
WT	aktΔ/Δ		WT	aktΔ/Δ
18.6	15.6		28.5	20.5
17.5	13.6		28.7	24
16.8	15.6		26.2	27.5
16	13.8		23.9	23.9
17.7	14.9		27.9	24.8
17.2	15.4		26	24.9
18	16.5		27.3	25.8
20.4	14.5		30.8	26.9
16.8	14.8		32.3	25.1
18.2	16.5		31.8	27.1
18.5	18.4		32.5	23.3

[truncated: 15 more sheets: Figure S2A, Figure S2B, Figure S2C, Figure 3B, Figure 3C, Figure 3D, Figure S3A, Figure 4D, Figure 4F, Figure S4C, Figure 5B, Figure 5C, Figure 5D, Figure S5B, Figure S5C]
